# Supplementary material for: Pheophorbide A–Mediated Photodynamic Therapy Potentiates Checkpoint Blockade Therapy of Tumor with Low PD–L1 Expression
Source: Pharmaceutics. 2022 Nov 18;14(11):2513. doi: 10.3390/pharmaceutics14112513 (PMC9697200; doi:10.3390/pharmaceutics14112513)
Supplement: Supplementary file 1 [file pharmaceutics-14-02513-s001.zip]

Archive with 1 entries (1 files):
- pharmaceutics-2020559-supplementary.pdf
